# Supplementary material for: Late-Onset Antibody Deficiency Due to Monoallelic Alterations in NFKB1
Source: Front Immunol. 2019 Nov 14;10:2618. doi: 10.3389/fimmu.2019.02618 (PMC6871540; doi:10.3389/fimmu.2019.02618)
Supplement: Supplementary Table 1 — Genes included in the NGS panel. [file Table_1.XLSX]

## Sheet: Suppl. Table 1
AKT1	CD79A	FOXP3	IRF2BP2	NOTCH1	RIF1	TGFB3
ADA	CD79B	GATA2	IRF4	NOTCH2	RORA	TMEM17
AICDA	CD80	GATA2	KCNC4	P2RX7	RPS6KB2	TNFAIP1
AKT3	CD81	GRAP	KIDINS220	PDCD1	RPTOR	TNFRSF10A
APCS	CD86	GRB2	LRBA	PDCD1LG2	RTP4	TNFRSF13B
BCL2L1	CDX1	HDAC4	LRRC32	PIK3AP1	SEC61A1	TNFRSF13C
BCL6	CECR1	HSPA5	LRRK2	PIK3CD	SEC61A2	TNFRSF17
BLNK	CLEC16A	ICOS	MLH1	PIK3R1	SEC61G	TNFRSF18
BTK	CORO1B	ICOSLG	MS4A1	PRDM1	SH2D1A	TNFRSF4
CASP8	CR2	IGHM	MSH2	PRKCD	SH3KBP1	TNFSF10
CCL5	CTLA4	IGLL1	MSH5	PRKD1	SOCS1	TNFSF13
CCR6	CXCL12	IKBKB	MSH5	PTEN	STAT1	TNFSF13B
CD19	CXCR4	IKBKE	MTA3	PTPN1	STAT3	USP8
CD27	CXCR5	IKBKG	NBN	PTPN6	STK11	VAV1
CD274	DCLRE1C	IKZF1	NFKB1	RAD50	TCF3	VAV2
CD28	DOCK11	IL21	NFKB2	RAG1	TFRC	WNT5A
CD40	DUSP2	IL21R	NFKBIA	RAG2	TGFB1	XCL1 3
CD40LG	FCGRT	IL4I1	NLRP12	RELA	TGFB2	XIAP
