# Supplementary material for: Late-Onset Antibody Deficiency Due to Monoallelic Alterations in NFKB1
Source: Front Immunol. 2019 Nov 14;10:2618. doi: 10.3389/fimmu.2019.02618 (PMC6871540; doi:10.3389/fimmu.2019.02618)
Supplement: Supplementary Table 2 — Primers used for Sanger sequencing. [file Table_2.XLSX]

## Sheet: Tabelle1
Fam ID	Forward	Reverse
Fam A	5´‑AAAAGACTGAACCTTTTGATCTTG‑3´	5´‑GGGGGATACAGTGAGCTGTGATTG‑3´
Fam B	5´‑GACTGAACCTTTTGATCTTGTTTTT‑3´	5´‑GAGACAGGAGGATCCCTCAA‑3´
Fam C	5´-GGAACTTTCTCCAGGACACG‑3´	5´-GAACTGTTTGAGGCCAGGAG‑3´
Fam D	5´‑GCCACTGTGTTTTCATTCCA‑3´	5´‑CATGCACCCAAACATAACAGA‑3´
Fam E	5´‑AATGCATGTAGCCCCAAGAG‑3´	5´‑GATGAAAACCAAAGCCTGGA‑3´
